# Supplementary material for: Synthesis, Characterization and Host-Guest Complexation of Asplatin: Improved In Vitro Cytotoxicity and Biocompatibility as Compared to Cisplatin
Source: Pharmaceuticals (Basel). 2022 Feb 21;15(2):259. doi: 10.3390/ph15020259 (PMC8875750; doi:10.3390/ph15020259)
Supplement: Supplementary file 1 [file pharmaceuticals-15-00259-s001.zip]

Archive with 1 entries (1 files):
- pharmaceuticals-1560409-supplementary.pdf
